# Supplementary material for: Examining the Flourishing Impacts of Repeated Visits to a Virtual Art Museum and the Role of Immersion
Source: Behav Sci (Basel). 2022 Dec 7;12(12):500. doi: 10.3390/bs12120500 (PMC9774448; doi:10.3390/bs12120500)
Supplement: Supplementary file 1 [file behavsci-12-00500-s001.zip]

Archive with 1 entries (1 files):
- behavsci-2020428-supplementary.pdf
